# Supplementary material for: Incidence and immunomic features of apyretic COVID-19 in patients affected by solid tumors: a prospective cohort study
Source: J Transl Med. 2022 May 14;20:230. doi: 10.1186/s12967-022-03429-0 (PMC9107211; doi:10.1186/s12967-022-03429-0)
Supplement: Supplementary file 4 — Additional file 4: Table S1. Clinical data and CBC of patients detected as positive for SARS-CoV-2 immunoglobulins. Age, sex, type and stage of cancer, along with type, dosage, and cycles of chemotherapy are reported. Pre-chemotherapy steroids were repeatedly administered at each cycle of chemotherapy in the form of 8–10 mg of dexamethasone. [file 12967_2022_3429_MOESM4_ESM.xlsx]

## Sheet: Foglio1
UPN	Sex	Age	Cancer	Stage	Anti-cancer Therapy	Dosage	Cycle Number	Steroids	WBC /µL	Neutrophils /µL	Lymphocytes /µL	Hemoglobin (g/dL)	Platelets /µL
1	F	67	Breast	IV	Palbociclib + Fulvestrant	Full	VIII	No	2850	1110 (38.8%)	1320 (46%)	11.9	179000
2	M	63	Pancreatic	IV	Paclitaxel + Gemcitabine	Full	IV	Pre-Chemotherapy	4810	2450 (51%)	2170 (45.2%)	13.3	161000
3	F	74	Breast	IV	Anastrozole + Ribociclib	Full	XVII	No	4430	1870 (42.1%)	1850 (41.7%)	12.2	255000
4	F	50	Breast	IV	Palbociclib + Fulvestrant	Full	XI	No	3660	1120 (30.6%)	1660 (45.4%)	11.2	224000
5	F	73	Breast	I	Trastuzumab	Full	XI	No	6020	4140 (68.9%)	1370 (22.7%)	12.1	273000
6	F	57	Ovarian	IV	Carboplatin + Taxole	Full	IV	Pre-Chemotherapy	3990	2000 (50.2%)	1470 (36.6%)	14.7	182000
7	F	80	Breast	IV	Letrozole	Full	I	No	3270	1810 (55.4%)	990 (30.3%)	13.3	212000
8	F	49	Breast	IIIB	Epirubicine + Cyclophosphamide	Full	IV	Pre-Chemotherapy	6940	4750 (68.5%)	1620 (23.3%)	12.6	208000
9	F	45	Ovarian	IV	Olaparib	Full	X	No	6740	4020 (59.6%)	2210 (32.8%)	13.0	248000
10	F	84	Ovarian	IV	Niraparib	0.7	XXVI	No	6470	4150 (64.1%)	1560 (24.0%)	11.9	244000
11	F	53	Ovarian	IV	Olaparib	Full	XII	No	5320	2810 (52.9%)	2030 (38.3%)	11.6	261000
12	F	88	Renal	IV	Pazopanib	0.5	XXXI	No	2860	1910 (66.8%)	720 (25.3%)	13.1	116000
13	M	67	Lung	IV	Osimertinib	Full	III	No	5610	3980 (70.9%)	850 (15.2%)	12.7	144000
14	F	54	Breast	IV	Ribociclib	Full	X	No	2650	1150 (43.3%)	1140 (43.3%)	12.3	319000
